# Supplementary material for: Highway to Cell: Selection of the Best Cell-Penetrating Peptide to Internalize the CFTR-Stabilizing iCAL36 Peptide
Source: Pharmaceutics. 2022 Apr 7;14(4):808. doi: 10.3390/pharmaceutics14040808 (PMC9032934; doi:10.3390/pharmaceutics14040808)
Supplement: Supplementary file 1 [file pharmaceutics-14-00808-s001.zip]

Archive with 1 entries (1 files):
- pharmaceutics-1622119-supplementary materials.pdf
